# Supplementary material for: ESTimating plant phylogeny: lessons from partitioning
Source: BMC Evol Biol. 2006 Jun 15;6:48. doi: 10.1186/1471-2148-6-48 (PMC1564041; doi:10.1186/1471-2148-6-48)
Supplement: Additional File 1 — Accession numbers for sequences used in the analysis. Accession numbers, by partition name, used to assemble the data matrix. Database of origin is indicated before each number. In some cases, more than one EST was used (i.e. clustered) to assemble a single partition. [file 1471-2148-6-48-S1.xls]

## Sheet: Sheet1
Table 1. Accesion numbers of sequences used in assembling the data matrix in the analysis, by cell/genomic compartment. Empty boxes reflect sequence unavailability for a particular partition, represented as 'missing data' (question marks) in the matrix.
	Mitochondrion
	NADH dehydrogenase subunit 1	ATPase alpha subunit	maturase	NADH dehydrogenase subunit 2	NADH dehydrogenase subunit 5	cytochrome c oxidase (coxI)
Arabidopsis thaliana	CAA57940	CAA69802	CAA69736	CAA65381	NP_085478	NP_085587
Oryza sativa	BAC19852	CAA35787	BAC19891	BAC19905	BAC19856	CAA34122
Cycas spp.	AAL38912	AAF16955	AAF14712	NA	AAF67799	AAD01656
Ginkgo biloba	AAL38914	AAF64668	AAF14714	NA	CAC48184	AAD01659
Gnetum gnemon	AAO88218	AAF16949	AAF14710	CAC48187	CAC48186	AAD01660
Pinus spp.	AAG43382	AAF64666	AAF14715	CAC48231*	AAO74878	AAD01668
Physcomitrella patens	CAA76864 *	NA	NA	CAC20793	CAB11624	CAA64281 *
	*Ceratodon purpureus			*Taxus baccata		*Hypnum imponens
	Chloroplast
	ribulose 1,5-bisphosphate carboxylase large subunit	ribosomal protein S12	ribosomal protein S7	Photosystem I iron-sulfur center (Photosystem I subunit VII) (9 kDa polypeptide) (PSI-C) (PsaC)	Cytochrome b559 beta subunit (PSII reaction center subunit VI)	Photosystem II reaction center L protein (PSII 5 kDa protein)	Photosystem II reaction center N protein	photosystem1 subunit A
Arabidopsis thaliana	BAA84393	AAQ14194	AAQ14195	P07136	AAG26975	P60129	P12172	BAA84385
Oryza sativa	BAA00147	CAA33918	CAA33942	CAA33954	BAC83373	CAA33963	P12171	AAM12477
Cycas spp.	AAP87759	AAQ05270	AAQ05271	NA	AAF73300 *	NA	Q9MSR1 *	AAF29816
Ginkgo biloba	BAA01577	AAG26115	AAG26116	NA	CAB61492	CAB61493	AAG26283	NA
Gnetum gnemon	AAC01766	AAN07055	AAN07054	Q9MRI1	Q9GFC3	Q9GFC2	Q9GF82	CAC87925
Pinus spp.	BAA89070	AAO74014	AAO74117	AAO74120	AAO74033	AAO74034	P41626	AAO74096
Physcomitrella patens	BAB62086	BAC85026	BAC85014	BAC85089	NP_904184	NP_904185	AAR01800 **	BAC05488
					*Zamia furfuracea		*Zamia furfuracea
							**Cratoneuropsis relaxa
	Chloroplast
	ATP synthase beta subunit	RNA polymerase	photosystem II subunit	photosystem II CP47 protein	cytochrome b-559 alpha subunit	photosystem II D2 protein	photosystem II CP43 protein	Chlorophyll A/B binding prot
Arabidopsis thaliana	P19366	CAB56767	BAA84414	AAG12343	AAG26974	BAA84380	BAA84381	NP_189406.1
Oryza sativa	BAA00334	CAA33987	CAA31204	AAL79337	CAA33965	CAA34013	CAA34014	P27519
Cycas spp.	AAQ05214	CAB56778	AAQ18534	AAQ18531	AAQ05232	AAQ04787	AAQ04788	CB091436/he92d01.g1
Ginkgo biloba	CAB94297	CAB56785	AAG26284	AAG26281	AAG26222	AAG26177	AAG26178	CB094936/hz77a09.b1
Gnetum gnemon	CAB94299	CAB56787	AAG26288	AAG26285	AAG26226	AAG26180	AAG26179	CB082144/hk63d10.g1
Pinus spp.	AAO74042	AAO74141	AAO74059	AAO74054	AAQ05224 *	AAO74104	AAO74103	AAB19040.1/CAA57408.1/CAC84495.1
Physcomitrella patens	BAC85045	NP_904222	BAC85021	NP_904175	NP_904183	NP_904207	NP_904206	BJ166742.1
					*Cedrus deodara
	Nuclear
	5-methyltetrahydropteroyltri glutamate	40S Ribosomal S15 protein	Actin 2/7	AGAMOUS MADS-box	CATALASE	Enolase (2-P-D-glycerate hydroylase)	Heat-Shock Prot 81-2	Glutathione Peroxidase	PolyUBQ 10	Proteasome 26S p55
Arabidopsis thaliana	AAN31836.1/At5g17920	gb|AAM62851.1| ribosomal protein S15-like [Arabidopsis thaliana] gb|AAM20266.1| putative ribosomal protein S15 [Arabidopsis thaliana] gb|AAK93643.1| putative ribosomal protein S15 [Arabidopsis thaliana] emb|CAC05477.1| ribosomal protein S15-like [Arabidopsis thaliana] NP_196513.1| 40S ribosomal protein S15 (RPS15D) [Arabidopsis thaliana] sp|Q9FY64|RS15D_ARATH 40S ribosomal protein S15-4	NP_196543.1/P53492/ At5g09810	P17839/gi3915597	At4g35090#	NP_181192.1/At2g36530	NP_200414.1	gb|AAL76133.1| AT4g11600/T5C23_30 [Arabidopsis thaliana] gb|AAK63967.1| AT4g11600/T5C23_30 [Arabidopsis thaliana] NP_192897.2| glutathione peroxidase, putative [Arabidopsis thaliana] sp|O48646|GPX4_ARATH Probable phospholipid hydroperoxide glutathione peroxidase, mitochondrial precursor (PHGPx) (AtGPX1)	At4g05320#	NP_196552.1/At509900
Oryza sativa		XP_476895.1| putative 40S ribosomal protein S15 [Oryza sativa (japonica cultivar-group)]		gi34903684/NP_913189.1	BAA34205.1/gi3868756	AAP94211.1	CAA77978.1	gb|AAM47493.1| glutathione peroxidase 1 [Oryza sativa]	BP433003	AAO20069.1
Cycas spp.	CB091647.1/he94g10.g1/ CB092344.1/hf04d09.g1	gb|AAC32121.1| probable 40S ribosomal protein S15 [Picea mariana] sp|O65059|RS15_PICMA 40S ribosomal protein S15 pir||T51960 probable 40S ribosomal protein S15 [imported] - Picea mariana	CB093056.1/hk42a01.g1	AAM74074.1/AF492455	if04e12.b1.b/ie8907.b1	CB090241.1/gp36f06.g1	if09a11.b1/if09e09.b1	emb|CAB59893.1| GPX12Hv, glutathione peroxidase-like protein [Hordeum vulgare subsp. vulgare]	CB091931/he98b11.g1.b	CB091048
Ginkgo biloba	CB075809 hz51f02.b1	gb|AAK97632.1| 40S ribosomal protein S15 [Elaeis oleifera] sp|Q945U1|RS15_ELAOL 40S ribosomal protein S15	CB075287.1/hz42a09.b1	AAM76208.1 (GkbiM5)	hz47a11.b1.b/hz77c06.b1	CB095033.1/hz78b10.b1	CB075293		CB075059/hx14f03.b1	CB095045/hz78c11.b1
Gnetum gnemon	CB081872.1/hk58f04.g1	gb|AAC32121.1| probable 40S ribosomal protein S15 [Picea mariana] sp|O65059|RS15_PICMA 40S ribosomal protein S15 pir||T51960 probable 40S ribosomal protein S15 [imported] - Picea mariana	CB081140.1/hk46f04.g1	CAB44449.1 (GGM3)	hn53f03.g1.b/hk57a07.g1.b	CB081836.1/hk57h11.g1	CB081219	dbj|BAB16430.1| glutathione peroxidase NtEIG-C08 [Nicotiana tabacum] sp|Q9FXS3|GPX4_TOBAC Probable phospholipid hydroperoxide glutathione peroxidase (PHGPx) (Nt-SubC08)	CB081723/hk55h02.g1	CB082640/hn55b03.g1
Pinus spp.	AW698280.1/BE643833.1/ AW888159.1/AW758839.1/ AW736830.1	gb|AAC32121.1| probable 40S ribosomal protein S15 [Picea mariana] sp|O65059|RS15_PICMA 40S ribosomal protein S15 pir||T51960 probable 40S ribosomal protein S15 [imported] - Picea mariana	T51180	gi25307920/pirS51934/ AAD09342.1	BM427898/BQ634860	BQ635261.1/BM428000.1/ BQ107066.1/BG039797.1	BF518384/BM428033/ BF517798/BE758720	emb|CAB96145.1| phospholipid hydroperoxide glutathione peroxidase-like protein [Mesembryanthemum crystallinum] emb|CAC83045.1| putative phospholipid hydroperoxide glutathione peroxidase [Mesembryanthemum crystallinum] sp|Q9LEF0|GPX4_MESCR Probable phospholipid hydroperoxide glutathione peroxidase (PHGPx)	CAA66667	BQ291171.1
Physcomitrella patens	BJ177017.1/BJ205528.1/ BJ188398.1	gb|AAK97632.1| 40S ribosomal protein S15 [Elaeis oleifera] sp|Q945U1|RS15_ELAOL 40S ribosomal protein S15	AAQ88112.1	NA	BJ157049/AW497364/ BJ169945r	BJ201804.1	BJ181125/BJ173161/ BI741108	emb|CAB59893.1| GPX12Hv, glutathione peroxidase-like protein [Hordeum vulgare subsp. vulgare]	BJ191411.1	BQ039204/gd06c08.y
					#translated nucleotide				#translated nucleotide
	Nuclear
	S18.A ribosomal protein	Ubiquitin Conjugating Enzyme E2	Expansin	Asp Aminotransferase	Zinc-finger DNA-binding protein	Clathrin-adaptor protein	Delta Tonoplast protein	ATLS1 light-inducible protein	epimerase	15S Ribosome 40S
Arabidopsis thaliana	At4g09800*/gi464707 emb|CAB39647.1| S18.A ribosomal protein [Arabidopsis thaliana] gb|AAV84519.1| At1g22780 [Arabidopsis thaliana] gb|AAP21347.1| At4g09800 [Arabidopsis thaliana] gb|AAM64976.1| ribosomal protein S18, putative [Arabidopsis thaliana] gb|AAM63849.1| ribosomal protein S18, putative [Arabidopsis thaliana] gb|AAM64403.1| ribosomal protein S18, putative [Arabidopsis thaliana] gb|AAL4750…	NP_565289.1/At2g02760/ P42745	AAM51417.1| putative expansin protein [Arabidopsis thaliana] AAL59989.1| putative expansin protein [Arabidopsis thaliana] ref|NP_178409.2| expansin, putative (EXP15) [Arabidopsis thaliana]	CAB79917.1| aspartate aminotransferase [Arabidopsis thaliana] emb|CAA16590.1| aspartate aminotransferase [Arabidopsis thaliana] AAM10068.1| aspartate aminotransferase [Arabidopsis thaliana] ref|NP_194927.1| aspartate aminotransferase, chloroplast / transaminase A (ASP5) (AAT1) [Arabidopsis thaliana] ref|NP_849483.1| aspartate aminotransferase, chloroplast / transaminase A (ASP5) (AAT1) [Arabidops…	AAM61596.1| DNA-binding protein [Arabidopsis thaliana]	AAM20503.1| clathrin adaptor medium chain protein MU1B, putative [Arabidopsis thaliana] ref|NP_176277.1| clathrin adaptor complexes medium subunit family protein [Arabidopsis thaliana] AAB71967.1| putative Clathrin Coat Assembly protein [Arabidopsis thaliana] AAN72155.1| clathrin adaptor medium chain protein MU1B, putative [Arabidopsis thaliana] pir||C96633 probable Serine/Threonine protein kinas…	AAM63133.1| delta tonoplast integral protein delta-TIP [Arabidopsis thaliana] dbj|BAB01264.1| delta tonoplast intrinsic protein [Arabidopsis thaliana] AAC49281.1| delta tonoplast integral protein ref|NP_188245.1| delta tonoplast integral protein (delta-TIP) [Arabidopsis thaliana] sp|Q41951|TI21_ARATH Aquaporin TIP2.1 (Tonoplast intrinsic protein 2.1) (Delta-tonoplast intrinsic protein) (Delta-TIP)	CAB82281.1| light-inducible protein ATLS1 [Arabidopsis thaliana] AAM10137.1| light-inducible protein ATLS1 [Arabidopsis thaliana] ref|NP_195785.1| macrophage migration inhibitory factor family protein / MIF family protein [Arabidopsis thaliana] AAL32937.1| light-inducible protein ATLS1 [Arabidopsis thaliana] pir||T48186 light-inducible protein ATLS1 - Arabidopsis thaliana	NA	NP_196513.1/At5g09510
Oryza sativa	AAO37983.1 ref|XP_469971.1| putative ribosomal protein S18A [Oryza sativa (japonica cultivar-group)] ref|XP_476787.1| putative ribosomal protein S18 [Oryza sativa (japonica cultivar-group)] AAT76427.1| putative ribosomal protein S18A [Oryza sativa (japonica cultivar-group)] AAO37983.1| putative ribosomal protein S18A [Oryza sativa (japonica cultivar-group)] dbj|BAD30787.1| putative ribosomal prot…	C24855.1	XP_493787.1| unnamed protein product [Oryza sativa (japonica cultivar-group)]	XP_468277.1| putative aspartate transaminase [Oryza sativa (japonica cultivar-group)] ref|XP_507029.1| PREDICTED OJ1004_E04.34 gene product [Oryza sativa (japonica cultivar-group)] dbj|BAD19094.1| putative aspartate transaminase [Oryza sativa (japonica cultivar-group)]	AAP54880.1| putative zinc finger protein [Oryza sativa (japonica cultivar-group)] ref|NP_922593.1| putative zinc finger protein [Oryza sativa (japonica cultivar-group)] AAK20050.1| putative zinc finger protein [Oryza sativa (japonica cultivar-group)]	ref|NP_917119.1| putative clathrin-associated protein [Oryza sativa (japonica cultivar-group)]	BAD61902.1| putative delta tonoplast intrinsic protein TIP2;2 [Oryza sativa (japonica cultivar-group)] dbj|BAD61899.1| putative delta tonoplast intrinsic protein TIP2;2 [Oryza sativa (japonica cultivar-group)]	CAB82281.1| light-inducible protein ATLS1 [Arabidopsis thaliana] AAM10137.1| light-inducible protein ATLS1 [Arabidopsis thaliana] ref|NP_195785.1| macrophage migration inhibitory factor family protein / MIF family protein [Arabidopsis thaliana] AAL32937.1| light-inducible protein ATLS1 [Arabidopsis thaliana] pir||T48186 light-inducible protein ATLS1 - Arabidopsis thaliana	NA	BAC24881.1
Cycas spp.	CB091000 emb|CAB39647.1| S18.A ribosomal protein [Arabidopsis thaliana] gb|AAV84519.1| At1g22780 [Arabidopsis thaliana] gb|AAP21347.1| At4g09800 [Arabidopsis thaliana] gb|AAM64976.1| ribosomal protein S18, putative [Arabidopsis thaliana] gb|AAM63849.1| ribosomal protein S18, putative [Arabidopsis thaliana] gb|AAM64403.1| ribosomal protein S18, putative [Arabidopsis thaliana] gb|AAL47500.1| putati…	CB089929.1/gp32b06.g1/ CB091444/he92d09.g1		BAD02268.1| aspartate aminotransferase [Nicotiana tabacum]	gb|AAP54880.1| putative zinc finger protein [Oryza sativa (japonica cultivar-group)] ref|NP_922593.1| putative zinc finger protein [Oryza sativa (japonica cultivar-group)] gb|AAK20050.1| putative zinc finger protein [Oryza sativa (japonica cultivar-group)]	gb|AAM20503.1| clathrin adaptor medium chain protein MU1B, putative [Arabidopsis thaliana] ref|NP_176277.1| clathrin adaptor complexes medium subunit family protein [Arabidopsis thaliana] gb|AAB71967.1| putative Clathrin Coat Assembly protein [Arabidopsis thaliana] gb|AAN72155.1| clathrin adaptor medium chain protein MU1B, putative [Arabidopsis thaliana] pir||C96633 probable Serine/Threonine prot…	AAP54880.1| putative zinc finger protein [Oryza sativa (japonica cultivar-group)] ref|NP_922593.1| putative zinc finger protein [Oryza sativa (japonica cultivar-group)] gb|AAK20050.1| putative zinc finger protein [Oryza sativa (japonica cultivar-group)] gb|AAM61596.1| DNA-binding protein [Arabidopsis thaliana]	CAB82281.1| light-inducible protein ATLS1 [Arabidopsis thaliana] gb|AAM10137.1| light-inducible protein ATLS1 [Arabidopsis thaliana] ref|NP_195785.1| macrophage migration inhibitory factor family protein / MIF family protein [Arabidopsis thaliana] gb|AAL32937.1| light-inducible protein ATLS1 [Arabidopsis thaliana] pir||T48186 light-inducible protein ATLS1 - Arabidopsis thaliana	CB090377	CB089322.1/qs07g06.b1
Ginkgo biloba	CB075250 emb|CAB39647.1| S18.A ribosomal protein [Arabidopsis thaliana] gb|AAV84519.1| At1g22780 [Arabidopsis thaliana] gb|AAP21347.1| At4g09800 [Arabidopsis thaliana] gb|AAM64976.1| ribosomal protein S18, putative [Arabidopsis thaliana] gb|AAM63849.1| ribosomal protein S18, putative [Arabidopsis thaliana] gb|AAM64403.1| ribosomal protein S18, putative [Arabidopsis thaliana] gb|AAL47500.1| putati…	CB075471.1/hz46d10.b1	AAC33529.1| expansin [Prunus armeniaca]			ref|NP_917119.1| putative clathrin-associated protein [Oryza sativa (japonica cultivar-group)]			hx18c03	CB094439.1/hz70a08.b1
Gnetum gnemon	CB082487/ BE496542 emb|CAB39647.1| S18.A ribosomal protein [Arabidopsis thaliana] gb|AAV84519.1| At1g22780 [Arabidopsis thaliana] gb|AAP21347.1| At4g09800 [Arabidopsis thaliana] gb|AAM64976.1| ribosomal protein S18, putative [Arabidopsis thaliana] gb|AAM63849.1| ribosomal protein S18, putative [Arabidopsis thaliana] gb|AAM64403.1| ribosomal protein S18, putative [Arabidopsis thaliana] gb|AAL47500…	CB080899.1/hk43g02.g1			AAM61596.1| DNA-binding protein [Arabidopsis thaliana]		AAM61596.1| DNA-binding protein [Arabidopsis thaliana]	CAB82281.1| light-inducible protein ATLS1 [Arabidopsis thaliana] gb|AAM10137.1| light-inducible protein ATLS1 [Arabidopsis thaliana] ref|NP_195785.1| macrophage migration inhibitory factor family protein / MIF family protein [Arabidopsis thaliana] gb|AAL32937.1| light-inducible protein ATLS1 [Arabidopsis thaliana] pir||T48186 light-inducible protein ATLS1 - Arabidopsis thaliana	CB082649	CB082687.1/hn55h06.g1
Pinus spp.	CAB39647.1| S18.A ribosomal protein [Arabidopsis thaliana] gb|AAV84519.1| At1g22780 [Arabidopsis thaliana] gb|AAP21347.1| At4g09800 [Arabidopsis thaliana] gb|AAM64976.1| ribosomal protein S18, putative [Arabidopsis thaliana] gb|AAM63849.1| ribosomal protein S18, putative [Arabidopsis thaliana] gb|AAM64403.1| ribosomal protein S18, putative [Arabidopsis thaliana] gb|AAL47500.1| putative ribosomal …	BQ699824.1	AAD47901.1| expansin [Pinus taeda]	S65675 aspartate transaminase (EC 2.6.1.1) - proso millet dbj|BAA08106.1| plastidic aspartate aminotransferase [Panicum miliaceum]	AAP54880.1| putative zinc finger protein [Oryza sativa (japonica cultivar-group)] ref|NP_922593.1| putative zinc finger protein [Oryza sativa (japonica cultivar-group)] gb|AAK20050.1| putative zinc finger protein [Oryza sativa (japonica cultivar-group)] gb|AAM61596.1| DNA-binding protein [Arabidopsis thaliana]	ref|NP_917119.1| putative clathrin-associated protein [Oryza sativa (japonica cultivar-group)]	AAP54880.1| putative zinc finger protein [Oryza sativa (japonica cultivar-group)] ref|NP_922593.1| putative zinc finger protein [Oryza sativa (japonica cultivar-group)] gb|AAK20050.1| putative zinc finger protein [Oryza sativa (japonica cultivar-group)] gb|AAM61596.1| DNA-binding protein [Arabidopsis thaliana]	CAB82281.1| light-inducible protein ATLS1 [Arabidopsis thaliana] gb|AAM10137.1| light-inducible protein ATLS1 [Arabidopsis thaliana] ref|NP_195785.1| macrophage migration inhibitory factor family protein / MIF family protein [Arabidopsis thaliana] gb|AAL32937.1| light-inducible protein ATLS1 [Arabidopsis thaliana] pir||T48186 light-inducible protein ATLS1 - Arabidopsis thaliana	2160	BX254513.1
Physcomitrella patens	BQ041716 emb|CAB39647.1| S18.A ribosomal protein [Arabidopsis thaliana] gb|AAV84519.1| At1g22780 [Arabidopsis thaliana] gb|AAP21347.1| At4g09800 [Arabidopsis thaliana] gb|AAM64976.1| ribosomal protein S18, putative [Arabidopsis thaliana] gb|AAM63849.1| ribosomal protein S18, putative [Arabidopsis thaliana] gb|AAM64403.1| ribosomal protein S18, putative [Arabidopsis thaliana] gb|AAL47500.1| putati…	BJ200171.1	CAB43197.1| expansin2 [Lycopersicon esculentum] gb|AAC64201.1| expansin [Lycopersicon esculentum]		AAP54880.1| putative zinc finger protein [Oryza sativa (japonica cultivar-group)] ref|NP_922593.1| putative zinc finger protein [Oryza sativa (japonica cultivar-group)] gb|AAK20050.1| putative zinc finger protein [Oryza sativa (japonica cultivar-group)]	ref|NP_917119.1| putative clathrin-associated protein [Oryza sativa (japonica cultivar-group)]	AAP54880.1| putative zinc finger protein [Oryza sativa (japonica cultivar-group)] ref|NP_922593.1| putative zinc finger protein [Oryza sativa (japonica cultivar-group)] gb|AAK20050.1| putative zinc finger protein [Oryza sativa (japonica cultivar-group)] gb|AAW62459.1| cellular nucleic acid binding protein mutant delta-RGG [synthetic construct]	CAB82281.1| light-inducible protein ATLS1 [Arabidopsis thaliana] gb|AAM10137.1| light-inducible protein ATLS1 [Arabidopsis thaliana] ref|NP_195785.1| macrophage migration inhibitory factor family protein / MIF family protein [Arabidopsis thaliana] gb|AAL32937.1| light-inducible protein ATLS1 [Arabidopsis thaliana] pir||T48186 light-inducible protein ATLS1 - Arabidopsis thaliana	NA	BQ039403 gd09h08.y1
